# Supplementary material for: Panel-Wide Screening of Tumour Cells of Diverse Histogenesis for Responsiveness to Silencing of miR-21, miR-17, and miR-155 by Mesyl Phosphoramidate Antisense Oligonucleotides
Source: Int J Mol Sci. 2026 Jun 16;27(12):5446. doi: 10.3390/ijms27125446 (PMC13299803; doi:10.3390/ijms27125446)
Supplement: Supplementary file 1 [file ijms-27-05446-s001.zip]

Archive with 1 entries (1 files):
- ijms-4356696-supplementary.pdf
